# Supplementary material for: In silico characterization of tandem repeats in Trichophyton rubrum and related dermatophytes provides new insights into their role in pathogenesis
Source: Database (Oxford). 2017 Jun 11;2017:bax035. doi: 10.1093/database/bax035 (PMC5502367; doi:10.1093/database/bax035)
Supplement: Supplementary Data [file bax035_Supp.zip]

Archive with 2 entries (2 files):
- Supplementary_Data - Supplementary Table 1.xlsx
- Figure 1 Supplementary_Data- Entity Relationship Diagram.docx
