# Supplementary material for: In silico characterization of tandem repeats in Trichophyton rubrum and related dermatophytes provides new insights into their role in pathogenesis
Source: Database (Oxford). 2017 Jun 11;2017:bax035. doi: 10.1093/database/bax035 (PMC5502367; doi:10.1093/database/bax035)
Supplement: Supplementary Data [file bax035_Supp.zip › Supplementary_Data - Supplementary Table 1.xlsx]

## Sheet: Supplementary Table 1
Supplermentary Table 1 - Genes containing variable repeats and functional categories
Gene ID	Putative annotation	Repeats	Motif	Category
TERG_01544	Pitrilysin family metalloprotease	3X10	GCA	Pathogenesis
TERG_12154	aminopeptidase	9X7	TCTTCGTCT	Pathogenesis
TERG_12724	nonribosomal peptide synthase	42X2	TTCGTACTGGTGACATTGGCCGCCTAGGAGATGATGGCAATA	Pathogenesis
TERG_04399	phthalate transporter	2X18	CT	Transport
TERG_01691	formin-like protein transmembrane transport	3X19	GAG	Transport
TERG_11699	outer membrane beta-barrel	3X23	CAG	Transport
TERG_08991	translocation protein sec62	6X17	CAGCAG	Transport
TERG_11731	zinc cadmium resistance protein	3X11	AGA	Drug resistance
TERG_08425	casein kinase ii subunit beta-2	6X9	GAGGAT	Cell adhesion
TERG_08771	extracellular serine-threonine rich protein	45X23	GACAGCCAGGACAGCCAGGACAGCCAGGTCAGCCAGGACAGCCAG	Cell adhesion
TERG_05576	cell wall glucanase	18X5.4	AGGCCCCTGAACCACCAA	Cell wall
TERG_05574	chitin synthase activator	6X13	CATCAA	Cell wall
TERG_00890	glycosyl transferase	45x7	CAGCAGCAACCTGGACAGGCATTGCAACAACCACCACCACCACAG	Cell wall
TERG_04877	ph-response regulator protein palf rim8	3X8	CAG	pH response
TERG_03464	stress protein ddr48	60X3	GGCTCCTCCGGCCGTGGCAATGATTCCTATGGCTCCAAGTCCAGGGACAACGACTCCCAC	Stress response
TERG_01002	chaperone dnak		GAT	Stress response
TERG_03736	transcriptional corepressor cyc8	6X54.7	GAGAGC	Transcription factor
TERG_03736	transcriptional corepressor cyc8	3X14	CAA	Transcription factor
TERG_06432	c2h2 transcription factor	12X24	CAGCAGCACCCA	Transcription factor
TERG_01042	C6 transcription factor, putative	3X14	CAA	Transcription factor
TERG_04032	DNA repair and transcription factor ada	3X17	CAA	Transcription factor
TERG_02482	transcription initiation factor tfiid subunit 12	3X21	CAG	Transcription factor
TERG_01117	stress response transcription factor skn7	3X17	CAA	Transcription factor
TERG_04045	snf2 family helicase ATPase	3X22	CAG	Transcription factor
TERG_02972	srf-type transcription factor	3X13	CAG	Transcription factor
TERG_06295	c2h2 conidiation transcription factor	3X26	CAG	Transcription factor
